# Supplementary material for: Optimization of Kerosene-like Fuels Produced via Catalytic Pyrolysis of Packaging Plastic Waste via Central Composite Design and Response Surface Methodology: Performance of Iron-Doped Dolomite and Activated Carbon
Source: Molecules. 2025 Jul 7;30(13):2884. doi: 10.3390/molecules30132884 (PMC12250723; doi:10.3390/molecules30132884)
Supplement: Supplementary file 1 [file molecules-30-02884-s001.zip]

Archive with 1 entries (1 files):
- molecules-3649157-supplementary.pdf
